# Supplementary material for: Obsessive-Compulsive Disorder During the COVID-19 Pandemic—A Systematic Review
Source: Front Psychiatry. 2022 Mar 25;13:806872. doi: 10.3389/fpsyt.2022.806872 (PMC8989845; doi:10.3389/fpsyt.2022.806872)
Supplement: Supplementary file 1 [file Table_1.XLSX]

## Sheet: Sheet1
	Category	Selection (max ****)				Comparability (max **)		Outcome (max ***)			Overall assessment
	Subcategory	Representativeness of the exposed cohort	Selection of the non exposed cohort	Ascertainment of exposure	Demonstration that outcome of interest was not present at start of study	Comparability of cohorts on the basis of the design or analysis		Assessment of outcome	Was follow-up long enough for outcomes to occur	Adequacy of follow up of cohorts
Individuals with OCD	Alonso, P. et al. (2021)	*	*	*	*	*	*	*	-	-	7/9
	Benatti, B. et al. (2020)	-	N/A	N/A	*	-	-	-	N/A	N/A	1/5
	Carmi, L. et al. (2021)	-	N/A	N/A	*	N/A	N/A	-	*	*	3/5
	Højgaard, D. R. M. A. et al. (2021)	-	N/A	N/A	*	*	*	-	N/A	N/A	3/5
	Jelinek, L. et al. (2021)	-	N/A	N/A	*	-	-	-	N/A	N/A	1/5
	Kaveladze, B. et al. (2021)	-	N/A	N/A	*	-	-	-	N/A	N/A	1/5
	Khosravani, V. et al. (2021a)	-	N/A	N/A	*	*	*	-	*	-	4/7
	Khosravani, V. et al. (2021b)	-	N/A	N/A	*	N/A	N/A	-	N/A	N/A	1/3
	Khosravani, V. et al. (2021c)	-	N/A	N/A	*	N/A	N/A	-	N/A	N/A	1/3
	Pan, K. et al. (2021)	-	N/A	N/A	*	*	*	-	N/A	N/A	3/5
	Rosa-Alcázar, Á. et al. (2021)	-	N/A	N/A	N/A	-	-	-	N/A	N/A	0/4
	Sharma, L. P. et al. (2020)	-	N/A	N/A	*	*	*	-	*	N/A	4/6
	Storch, E. A. et al. (2021)	-	N/A	N/A	*	*	*	-	*	N/A	4/6
	Toh, W. L. et al. (2021)	-	N/A	N/A	*	*	*	-	-	-	3/7
	Tundo, A. et al. (2021)	-	N/A	N/A	N/A	N/A	N/A	-	N/A	N/A	0/2
	Wheaton, M. G. et al. (2021a)	-	N/A	N/A	*	*	*	-	N/A	N/A	3/5
General population	Abba-Aji, A. et al. (2020)	-	N/A	-	N/A	-	-	-	N/A	N/A	0/5
	Albertella, L. et al (2021)	-	N/A	N/A	N/A	*	*	-	N/A	N/A	2/4
	AlHusseini, N. et al. (2021)	-	N/A	N/A	N/A	N/A	N/A	-	N/A	N/A	0/2
	Cox, R. C. et al. (2021)	-	N/A	N/A	N/A	N/A	N/A	-	*	-	1/4
	Damirchi, E. S. et al. (2020)	-	N/A	N/A	N/A	N/A	N/A	-	N/A	N/A	0/2
	De Pietri, S. et al. (2021)	-	N/A	N/A	N/A	N/A	N/A	-	N/A	N/A	0/2
	El Othman, R. et al. (2021)	-	N/A	N/A	N/A	*	*	-	N/A	N/A	2/4
	Fontenelle, L. F. et al. (2021)	-	N/A	N/A	N/A	*	*	-	-	N/A	2/5
	Karagöz, A. et al. (2021)	-	N/A	N/A	N/A	-	-	-	*	N/A	1/5
	Loosen, A. M. et al. (2021)	-	N/A	N/A	N/A	*	*	-	*	*	4/6
	Mansfield, K. E. et al. (2021)	*	N/A	N/A	N/A	*	*	*	*	*	6/6
	Mazza, M. G. et al (2020)	-	N/A	N/A	N/A	N/A	N/A	-	N/A	N/A	0/2
	Moreira, P. S. et al. (2021)	-	N/A	N/A	N/A	*	*	-	N/A	N/A	2/4
	Mrklas, K. et al. (2020)	-	N/A	N/A	N/A	-	-	-	N/A	N/A	0/4
	Munk, A. J. L. et al. (2020)	-	N/A	N/A	N/A	N/A	N/A	-	N/A	N/A	0/2
	Ojalehto, H. J. et al. (2021)	-	N/A	-	*	*	*	-	N/A	N/A	3/6
	Quittkat, H. L. et al. (2020)	-	N/A	N/A	N/A	*	*	-	*	*	4/6
	Robillard, R. et al. (2020)	-	N/A	N/A	N/A	*	*	-	N/A	N/A	2/4
	Samuels, J. et al. (2021)	*	N/A	-	N/A	*	*	-	N/A	N/A	3/5
	Wheaton, M. G. et al. (2021b)	-	N/A	-	*	-	-	-	N/A	N/A	1/6
	Zheng, Y. et al. (2020)	-	N/A	-	N/A	-	-	-	N/A	N/A	0/5
Pregnant women	Xie, M. et al. (2021)	-	*	*	N/A	-	-	-	*	N/A	3/7
	Yassa, M. et al. (2020)	-	*	*	N/A	-	-	-	N/A	N/A	2/6
Healthcare workers	Ahmed, G. K. et al. (2021)	-	N/A	N/A	N/A	-	-	-	N/A	N/A	0/4
	Cai, Z. et al. (2020)	-	*	*	N/A	-	-	-	N/A	N/A	2/6
	Ergenc, H. et al. (2020)	-	*	*	N/A	-	-	-	N/A	N/A	2/6
	Juan, Y. et al. (2020)	-	N/A	*	N/A	*	*	-	N/A	N/A	3/5
	Zhang, W. R. et al. (2020)	-	N/A	*	N/A	*	*	-	N/A	N/A	3/5
	Zheng, Y. et al. (2021)	-	N/A	N/A	N/A	N/A	N/A	-	N/A	N/A	0/2
Students and young adults	Abuhmaidan, Y. et al. (2020)	-	N/A	-	-	-	-	-	N/A	N/A	0/6
	Bahçecioğlu, T. G. et al. (2021)	-	N/A	N/A	N/A	N/A	N/A	-	N/A	N/A	0/2
	Chen, B. et al. (2020)	-	N/A	N/A	N/A	*	*	-	N/A	N/A	2/4
	Darvishi, E. et al. (2020)	-	N/A	N/A	N/A	-	-	-	N/A	N/A	0/4
	Ji, G. et al. (2020)	-	N/A	N/A	N/A	*	*	-	*	-	3/6
	Jiang, R. et al. (2020)	-	N/A	N/A	N/A	-	-	-	N/A	N/A	0/4
	Knowles, K. A. et al. (2021)	-	N/A	N/A	*	-	-	-	*	-	2/7
	Meda, N. et al. (2021)	-	N/A	N/A	*	*	*	-	*	N/A	4/6
	Wheaton, M. G. et al. (2020)	-	N/A	N/A	N/A	N/A	N/A	-	N/A	N/A	0/2
Children and adolescents	Cho, J. et al. (2021)	-	N/A	N/A	*	*	*	-	*	-	4/7
	McKune, S. L. et al. (2021)	-	N/A	N/A	N/A	N/A	N/A	-	N/A	N/A	0/2
	Nissen, J. B. et al. (2020)	-	N/A	N/A	*	*	*	-	*	*	5/7
	Seçer, I. et al. (2020)	-	N/A	N/A	N/A	N/A	N/A	-	N/A	N/A	0/2
Previous pandemics	Brand, J. et al. (2013)	-	N/A	N/A	N/A	N/A	N/A	-	N/A	N/A	0/2
